# Supplementary material for: The Impact of Perfluoroalkyl Substances on the Clinical Manifestations of Primary Sjögren Syndrome
Source: Toxics. 2025 Jul 5;13(7):570. doi: 10.3390/toxics13070570 (PMC12300720; doi:10.3390/toxics13070570)
Supplement: Supplementary file 1 [file toxics-13-00570-s001.zip]

Archive with 4 entries (4 files):
- table S1 - PSS AND FLU.pdf
- table S2 - PSS AND FLU.pdf
- table S3 - PSS AND FLU.pdf
- Table S4 - PSS AND FLU.pdf
